# Supplementary material for: Genetic Diversity and Molecular Evolution of a Violaxanthin De-epoxidase Gene in Maize
Source: Front Genet. 2016 Jul 26;7:131. doi: 10.3389/fgene.2016.00131 (PMC4960258; doi:10.3389/fgene.2016.00131)
Supplement: Supplementary file 1 [file Table_1.XLS]

## Sheet: Sheet1
TABLE S1 List of maize inbred lines and teosinte entries used in this study
ID	Lines	Pedigree/Accession	Note
1	647	Landrace	Local inbred line
2	812	Improved from U8112	Commercial line
3	5237	Dan340×HuangZaoSi	Commercial line
4	5311	GuiZhouQingLongWuSuiBai	Commercial line
5	4F1	Improved from Mo17 by radiation	Commercial line
6	7884-4HT	78-6×H84	Commercial line
7	A619	Introduced from America	High provitamin A line
8	B73	BSSS	Commercial line
9	BGY	Landrace	Local inbred line
10	BR2	Landrace	Local inbred line
11	BS16	Population BS16	Commercial line
12	BY4839	BHOa	High oil line
13	BY4944	BHO	High oil line
14	BY804	BHO	High oil line
15	BY807	BHO	High oil line
16	BY809	BHO	High oil line
17	BZN	Landrace	Local inbred line
18	CHANG3	Improved from Landrace	Commercial line
19	CHANG7-2	HuangZaoSi×WeiChun	Commercial line
20	CI7	Introduced from America	High provitamin A line
21	DAN340	Lv9×Wide Pod Corn	Commercial line
22	DAN599	American Hybrid P78599	Commercial line
23	DE.EX	Introduced from America	High provitamin A line
24	DH02	Synthetic	Commercial line
25	DONG46	M14	Commercial line
26	GY1007	AIHOb	High oil line
27	GY1032	AIHO	High oil line
28	GY462	AIHO	High oil line
29	GY798	AIHO	High oil line
30	H8123	Unknown	Commercial line
31	HAI014	Unknown	Commercial line
32	HAI1134	HuangYa×Hua94	Commercial line
33	HSBN	Landrace	Local inbred line
34	HUANGC	(HuangXiao162×Zi330/O2)×Tuxpenno	Commercial line
35	HZS	TangSiPingTou	Commercial line
36	J4112	A619×U8112	Commercial line
37	JI53	Derived from Ji Synthetic C0-2	Commercial line
38	JI63	(127-32×Tie84)×(Wei24×Wei20)	Commercial line
39	JI846	Ji63×Mo17	Commercial line
40	JIAO51	Improved from Landrace	Commercial line
41	K10	(Chang3×Shen5003)×Chang3	Commercial line
42	K12	HuangZaoSi×WeiChun	Commercial line
43	K14	Shen5005×6917	Commercial line
44	K22	K11 ×Ye478	Commercial line
45	LV28	LvDaHongGu	Commercial line
46	LX9801	Xi502×H21	Commercial line
47	MN	Landrace	Local inbred line
48	MO113	Unknown	Commercial line
49	NAN21-3	Jugoslavian Hybrid	Commercial line
50	NBG	Landrace	Local inbred line
51	P138	American Hybrid P78599	Commercial line
52	P178	American Hybrid P78599	Commercial line
53	Q1261	Improved from K12	Commercial line
54	QTHHSBTS	Landrace	Local inbred line
55	RY697	RYDc	High oil line
56	RY729	RYD	High oil line
57	RY737	RYD	High oil line
58	S22	American Hybrid	Commercial line
59	S37	Suwan1	Commercial line
60	SC55	Introduced from America	High provitamin A line
61	SHEN137	American Hybrid 6JK611	Commercial line
62	SHEN5003	American Single-cross 3147	Commercial line
63	SI434	Si466×Hua94	Commercial line
64	SI444	A619×HuangZaoSi	Commercial line
65	SY1035	Syn.D.Od	High oil line
66	SY1039	Syn.D.O	High oil line
67	SY1052	Syn.D.O	High oil line
68	SY1077	Syn.D.O	High oil line
69	SY1128	Syn.D.O	High oil line
70	SY998	Syn.D.O	High oil line
71	SY999	Syn.D.O	High oil line
72	TIAN77	(HuangXiao162×Mei1865)×(187-2×Nan55)	Commercial line
73	TX5	Landrace	Local inbred line
74	TYS	Wu109×HuangZaoSi	Commercial line
75	U8112	American Hybrid 3382	Commercial line
76	XI502	Dan340×HuangZaoSi	Commercial line
77	YE478	U8112×Shen5003	Commercial line
78	YE488	U8112×Shen5003	Commercial line
79	YE515	(HuaFeng100×AiGo352)×HuangZaoSi	Commercial line
80	YE8001	Ye488×3189	Commercial line
81	YSBN	Landrace	Local inbred line
82	YU374	Synthetic	Commercial line
83	YU87-1	American Hybrid	Commercial line
84	ZAC546	Variant plants from C103	Commercial line
85	ZHENG32	American Single-cross 3382	Commercial line
86	ZHENG653	(Shen5003×Zong31)×Shen5003	Commercial line
87	ZI330	OH43×KeLi67	Commercial line
88	ZONG3	Synthetic	Commercial line
89	ZONG31	Synthetic	Commercial line
90	MGB67	29772	Z. mays ssp.mexicana
91	K67-3	ACC8753	Z. mays ssp.mexicana
92	K67-8	ACC11353	Z. mays ssp.parviglumis
93	K71-5	ACC8777	Z. mays ssp.parviglumis
94	W71-4	ACC8781	Z. mays ssp.parviglumis
95	WST85-2	ACC11387	Z. mays ssp.mexicana
96	WST92-2	ACC11393	Z. mays ssp.mexicana
97	JSG319	ACC13793	Z. mays ssp.mexicana
98	JSG311	ACC13788	Z. mays ssp.mexicana
99	K67-18	ACC11359	Z. mays ssp.parviglumis
100	K67-25	ACC11361	Z. mays ssp.parviglumis
101	K69-7	ACC11369	Z. mays ssp.mexicana
102	MGB26	ACC27240	Z. mays ssp.parviglumis
103	MGB38	ACC27468	Z. mays ssp.parviglumis
104	MGB80	ACC29785	Z. mays ssp.mexicana
105	K68-2	ACC8769	Z. mays ssp.mexicana
106	K69-9	ACC11371	Z. mays ssp.mexicana
107	MGB18	ACC27232	Z. mays ssp.mexicana
108	K67-21	ACC8764	Z. mays ssp.parviglumis
109	K66-1	ACC8750	Z. mays ssp.mexicana
110	K67-5	ACC8755	Z. mays ssp.parviglumis
111	MGB10	ACC27224	Z. mays ssp.mexicana
112	T62-3	ACC11385	Z. mays ssp.mexicana
113	K67-1	ACC8751	Z. mays ssp.mexicana
114	TBALSAS	ACC9477	Z. mays ssp.parviglumis
115	MGB7	ACC27221	Z. mays ssp.mexicana
116	MGB42	ACC27472	Z. mays ssp.parviglumis
117	WS92-16	ACC11407	Z. mays ssp.parviglumis
118	JSG318	ACC13792	Z. mays ssp.mexicana
119	MGB16	ACC27230	Z. mays ssp.mexicana
120	W71-2	ACC8780	Z. mays ssp.parviglumis
121	WST85-1	ACC11386	Z. mays ssp.mexicana
122	K67-13	ACC11357	Z. mays ssp.parviglumis
123	WST92-6	ACC11397	Z. mays ssp.mexicana
124	MGB9	ACC27242	Z. mays ssp.parviglumis
125	K67-4	ACC8754	Z. mays ssp.mexicana
126	MGB6	ACC27220	Z. mays ssp.mexicana
127	WS92-17	ACC11408	Z. mays ssp.mexicana
128	Zbalsas2	ACC27481	Z. mays ssp.parviglumis
129	T69-15	ACC11377	Z. mays ssp.mexicana
130	MGB1	ACC27215	Z. mays ssp.mexicana
131	MGB12	ACC27226	Z. mays ssp.mexicana
132	K71-2	ACC8774	Z. mays ssp.parviglumis
133	WS92-19	ACC11410	Z. mays ssp.mexicana
aBHO: Beijing High Oil population;
bAIHO: an population developed from IHO C80 × Alexho C23;
cRYD: population introduced from University of Illinois;
dSyn.D.O: population introduced from University of Illinois.
