# Supplementary material for: Genetic Diversity and Molecular Evolution of a Violaxanthin De-epoxidase Gene in Maize
Source: Front Genet. 2016 Jul 26;7:131. doi: 10.3389/fgene.2016.00131 (PMC4960258; doi:10.3389/fgene.2016.00131)
Supplement: Supplementary file 4 [file Table_4.XLS]

## Sheet: Sheet1
TABLE S4 All haplotypes resulting from 15 polymorphic sites in 89 maize inbred lines and 44 teosinte entries.
Lines	Site																Haplotype
	1	2	3		4	5	6	7	8	9	10	11	12	13	14	15
4F1	C	C	G		G	A	T	G	C	C	T	C	C	G	C	-	Hap1
5237	C	C	G		G	A	T	G	C	C	T	C	C	G	C	-	Hap1
5311	C	C	G		G	A	T	G	C	C	T	C	C	G	C	-	Hap1
647	C	C	G		G	A	T	G	C	C	T	C	C	G	C	-	Hap1
7884-4HT	C	C	G		G	A	T	G	C	C	T	C	C	G	C	-	Hap1
812	C	C	G		G	A	T	G	C	C	T	C	C	G	C	-	Hap1
A619	C	C	G		G	A	T	G	C	C	T	C	C	G	C	-	Hap1
BR2	C	C	G		G	A	T	G	C	C	T	C	C	G	C	-	Hap1
BY804	C	C	G		G	A	T	G	C	C	T	C	C	G	C	-	Hap1
BY807	C	C	G		G	A	T	G	C	C	T	C	C	G	C	-	Hap1
BY809	C	C	G		G	A	T	G	C	C	T	C	C	G	C	-	Hap1
CHANG3	C	C	G		G	A	T	G	C	C	T	C	C	G	C	-	Hap1
CHANG7-2	C	C	G		G	A	T	G	C	C	T	C	C	G	C	-	Hap1
CI7	C	C	G		G	A	T	G	C	C	T	C	C	G	C	-	Hap1
DAN340	C	C	G		G	A	T	G	C	C	T	C	C	G	C	-	Hap1
DAN599	C	C	G		G	A	T	G	C	C	T	C	C	G	C	-	Hap1
DE.EX	C	C	G		G	A	T	G	C	C	T	C	C	G	C	-	Hap1
B73	A	C	G		G	A	T	G	C	C	T	C	C	G	C	-	Hap4
BGY	C	C	G		G	G	T	G	C	C	T	C	C	G	C	-	Hap7
BS16	C	C	A		G	A	T	G	C	C	T	C	C	G	C	-	Hap5
BY4839	C	C	A		G	A	T	G	C	C	T	C	C	G	C	-	Hap5
BY4944	C	C	A		G	A	T	G	C	C	T	C	C	G	C	-	Hap5
BZN	A	C	G		G	A	T	G	C	C	T	C	C	G	C	-	Hap4
DH02	C	C	G		G	A	T	G	C	C	T	C	C	G	C	-	Hap1
DONG46	C	C	A		G	A	T	G	C	C	T	C	C	G	C	-	Hap5
GY1007	C	C	G		G	A	T	G	C	C	T	C	C	G	C	-	Hap1
GY1032	A	C	G		G	A	T	G	C	C	T	C	C	G	C	-	Hap4
GY462	C	C	G		G	A	T	G	C	C	T	C	C	G	C	-	Hap1
GY798	C	C	G		G	A	T	G	C	C	T	C	C	G	C	-	Hap1
H8123	C	C	G		G	A	T	G	C	C	T	C	C	G	C	-	Hap1
HAI014	C	C	A		G	A	T	G	C	C	T	C	C	G	C	-	Hap5
HAI1134	C	C	G		G	A	T	G	C	C	T	C	C	G	C	-	Hap1
HSBN	C	C	G		G	A	T	G	C	C	T	C	C	G	C	-	Hap1
HUANGC	A	C	G		G	A	T	G	C	C	T	C	C	G	C	-	Hap4
HZS	C	C	G		G	A	T	G	C	C	T	C	C	G	C	-	Hap1
J4112	C	C	G		G	A	T	G	C	C	T	C	C	G	C	-	Hap1
JI53	C	C	G		G	A	T	G	C	C	T	C	C	G	C	-	Hap1
JI63	A	C	G		G	A	T	G	C	C	T	C	C	G	C	-	Hap4
JI846	A	C	G		G	A	T	G	C	C	T	C	C	G	C	-	Hap4
JIAO51	C	C	G		G	A	T	G	C	C	T	C	C	G	C	-	Hap1
K10	C	C	G	G		A	T	G	C	C	T	C	C	G	C	-	Hap1
K12	C	C	A	G		A	T	G	C	C	T	C	C	G	C	-	Hap5
K14	C	C	G	G		A	T	G	C	C	T	C	C	G	C	-	Hap1
K22	C	C	G	G		A	T	G	C	C	T	C	C	G	C	-	Hap1
LV28	A	C	G	G		A	T	G	C	C	T	C	C	G	C	-	Hap4
LX9801	C	C	G	G		A	T	G	C	C	T	C	C	G	C	-	Hap1
MN	C	C	G	G		A	T	G	C	C	T	C	C	G	C	-	Hap1
MO113	C	C	G	G		A	T	G	C	C	T	C	C	G	C	-	Hap1
NAN21-3	C	C	A	G		A	T	G	C	C	T	C	C	G	C	-	Hap5
NBG	C	C	G	G		A	T	G	C	C	T	C	C	G	C	-	Hap1
P138	C	C	G	G		A	T	G	C	C	T	C	C	G	C	-	Hap1
P178	C	C	G	G		A	T	G	C	C	T	C	C	G	C	-	Hap1
Q1261	C	C	G	G		A	T	G	C	C	T	C	C	G	C	-	Hap1
QTHHSBTS	C	C	G	G		A	T	G	C	C	T	C	C	G	C	-	Hap1
RY697	C	C	G	G		A	T	G	C	C	T	C	C	G	C	-	Hap1
RY729	C	C	G	G		A	T	G	C	C	T	C	C	G	C	-	Hap1
RY737	C	C	G	G		G	T	G	C	C	T	C	C	G	C	-	Hap7
S22	C	C	G	G		A	T	G	C	C	T	C	C	G	C	-	Hap1
S37	C	C	G	G		A	T	G	C	C	T	C	C	G	C	-	Hap1
SC55	C	C	G	G		A	T	G	C	C	T	C	C	G	C	-	Hap1
SHEN137	C	C	G	G		A	T	G	C	C	T	C	C	G	C	-	Hap1
SHEN5003	C	C	G	G		A	T	G	C	C	T	C	C	G	C	-	Hap1
SI434	C	C	G	G		A	T	G	C	C	T	C	C	G	C	-	Hap1
SI444	C	C	G	G		A	T	G	C	C	T	C	C	G	C	-	Hap1
SY1035	C	C	G	G		A	T	G	C	C	T	C	C	G	C	-	Hap1
SY1039	C	C	G	G		A	T	G	C	C	T	C	C	G	C	-	Hap1
SY1052	C	C	G	G		A	T	G	C	C	T	C	C	G	C	-	Hap1
SY1077	A	C	G	G		A	T	G	C	C	T	C	C	G	C	-	Hap4
SY1128	C	C	G	G		A	T	G	C	C	T	C	C	G	C	-	Hap1
SY998	C	C	G	G		A	T	G	C	C	T	C	C	G	C	-	Hap1
SY999	C	C	G	G		A	T	G	C	C	T	C	C	G	C	-	Hap1
TIAN77	C	C	G	G		A	T	G	C	C	T	C	C	G	C	-	Hap1
TX5	C	C	G	G		A	T	G	C	C	T	C	C	G	C	-	Hap1
TYS	C	C	G	G		G	C	G	C	C	C	C	C	G	C	C	Hap3
U8112	C	C	G	G		A	T	G	C	C	T	C	C	G	C	-	Hap1
XI502	C	C	G	G		A	T	G	C	C	T	C	C	G	C	-	Hap1
YE478	C	C	G	G		A	T	G	C	C	T	C	C	G	C	-	Hap1
YE488	C	C	G	G		A	T	G	C	C	T	C	C	G	C	-	Hap1
YE515	C	C	G	G		A	T	G	C	C	T	C	C	G	C	-	Hap1
YE8001	C	C	G	G		A	T	G	C	C	T	C	C	G	C	-	Hap1
YSBN	C	C	G	G		A	T	G	C	C	T	C	C	G	C	-	Hap1
YU374	A	C	G	G		A	T	G	C	C	T	C	C	G	C	-	Hap4
YU87-1	C	C	G	G		A	T	G	C	C	T	C	C	G	C	-	Hap1
ZAC546	C	C	G	G		A	T	G	C	C	T	C	C	G	C	-	Hap1
ZHENG32	A	C	G	G		A	T	G	C	C	T	C	C	G	C	-	Hap4
ZHENG653	C	C	G	G		A	T	G	C	C	T	C	C	G	C	-	Hap1
ZI330	C	C	G	G		A	T	G	C	C	T	C	C	G	C	-	Hap1
ZONG3	C	C	G	G		A	T	G	C	C	T	C	C	G	C	-	Hap1
ZONG31	C	C	G	G		A	T	G	C	C	T	C	C	G	C	-	Hap1
K66-1	C	G	G	G		G	C	A	C	T	C	A	A	A	A	C	Hap16
K67-1	C	C	G	G		G	C	G	C	C	C	C	C	G	C	C	Hap3
K67-13	C	C	G	A		G	C	G	A	C	C	C	C	A	C	C	Hap17
K67-18	C	C	G	G		G	C	G	A	C	C	C	C	G	C	C	Hap2
K67-21	C	C	G	G		G	T	G	C	C	T	C	C	G	C	C	Hap11
K67-25	C	C	G	G		G	C	G	A	C	C	C	C	G	C	C	Hap2
K67-3	C	C	G	A		G	C	G	A	C	C	C	C	G	C	C	Hap6
K67-4	C	G	G	G		G	C	A	C	T	C	A	A	A	A	C	Hap16
K67-5	C	G	G	G		G	C	A	C	T	C	A	A	A	A	C	Hap16
K67-8	C	C	G	A		G	C	G	A	C	C	C	C	G	C	C	Hap6
K68-2	C	C	G	G		G	C	G	C	C	C	C	C	G	C	C	Hap3
K69-7	C	C	G	G		G	C	G	A	C	C	C	C	G	C	-	Hap12
K69-9	C	C	G	G		G	C	G	C	C	C	C	C	G	C	C	Hap3
K71-2	C	C	G	G		G	C	G	A	C	C	C	C	G	C	C	Hap2
K71-5	C	C	G	A		G	C	G	A	C	C	C	C	G	C	C	Hap6
MGB1	C	C	G	A		G	C	G	A	C	C	C	C	G	C	C	Hap6
MGB10	C	G	G	G		G	C	A	C	T	C	A	A	A	A	C	Hap16
MGB12	C	G	G	G		G	C	A	C	T	C	A	A	A	A	C	Hap16
MGB16	C	C	G	G		G	C	G	A	C	C	C	C	G	C	C	Hap2
MGB18	C	C	G	G		G	C	G	C	C	C	C	C	G	C	C	Hap3
MGB26	C	C	G	G		G	C	G	A	C	C	C	C	G	C	C	Hap2
MGB38	C	C	G	G		G	C	G	A	C	C	C	C	G	C	-	Hap12
MGB42	C	C	G	G		G	T	G	A	C	C	C	C	G	C	-	Hap10
MGB6	C	C	G	A		G	C	G	A	C	C	C	C	G	C	C	Hap6
MGB67	C	C	G	G		A	T	G	C	C	T	C	C	G	C	-	Hap1
MGB7	C	G	G	A		G	C	G	A	C	C	C	C	G	C	C	Hap8
MGB80	C	C	G	G		G	C	G	A	C	C	C	C	G	C	C	Hap2
MGB93	C	C	G	G		G	T	G	C	C	T	C	C	G	C	-	Hap7
Tbalsas	C	C	G	G		G	C	G	C	C	C	C	C	G	C	C	Hap3
WS92-16	C	C	G	G		G	T	G	A	C	C	C	C	G	C	-	Hap10
WS92-17	C	C	G	G		G	C	G	A	C	C	C	C	G	C	C	Hap2
WS92-19	C	C	G	G		G	C	A	C	T	C	A	A	A	A	C	Hap15
WST85-1	C	G	G	G		G	C	A	A	C	C	C	C	G	C	C	Hap13
WST85-2	C	C	G	A		G	C	G	A	C	C	C	C	G	C	C	Hap6
WST92-2	C	C	G	A		G	C	G	A	C	C	C	C	G	C	C	Hap6
WST92-6	C	G	G	A		G	C	A	A	C	C	C	C	G	C	C	Hap9
Zbalsas2	C	C	G	G		G	C	A	C	T	C	A	A	A	A	C	Hap15
JSG311	C	C	G	G		G	C	G	A	C	C	C	C	G	C	C	Hap2
JSG318	C	C	G	G		G	C	A	C	T	C	A	A	A	A	C	Hap15
JSG319	C	C	G	A		G	C	G	A	C	C	C	C	G	C	C	Hap6
T62-3	C	G	G	G		G	C	A	C	T	C	A	A	A	A	C	Hap16
T69-15	C	G	G	G		G	C	A	C	T	C	A	A	A	A	C	Hap16
W71-2	C	C	G	G		G	C	G	C	C	C	C	C	G	C	-	Hap14
W71-4	C	C	G	A		G	C	G	A	C	C	C	C	G	C	C	Hap6
